# Supplementary material for: When Antlers Grow Abnormally: A Hidden Disease Behind Common Cervid Trophy Deformities, Introducing Pedunculitis Chronica Deformans
Source: Animals (Basel). 2025 May 23;15(11):1530. doi: 10.3390/ani15111530 (PMC12153838; doi:10.3390/ani15111530)
Supplement: Supplementary file 1 [file animals-15-01530-s001.zip]

Archive with 3 entries (3 files):
- Figure S1.pdf
- Figure S2.pdf
- Supplementary_Tables_S1-S5.xlsx
