# Supplementary material for: When Antlers Grow Abnormally: A Hidden Disease Behind Common Cervid Trophy Deformities, Introducing Pedunculitis Chronica Deformans
Source: Animals (Basel). 2025 May 23;15(11):1530. doi: 10.3390/ani15111530 (PMC12153838; doi:10.3390/ani15111530)
Supplement: Supplementary file 1 [file animals-15-01530-s001.zip › Supplementary_Tables_S1-S5.xlsx]

## Sheet: Table S1.
		Red deer (Cervus elaphus, CE)	Fallow deer (Dama dama, DD)	Roe deer (Capreolus capreolus, CC)
	Antlered population in study region (2017 - 2020)	5701	1912	6424
	our samples	3	50	5
	% of population	0.0526223	2.61506	0.0778331
	DD/Species	49.6949	1	33.5983

## Sheet: Table S2.
Morphological examination of aberant roe deer (Capreolus capreolus, CC) trophies
Nr.	Age	Side	Rose			Antler						Pedicle							Skull						Comment
			1	2	3	1	2	2.1	3	3.1	4	1	2	3	4	5	6	7	1	2	3	4	5	6
			Rose granularity discontinuity less than 1 cm	Rose deformity	Rose granularity discontinuity more than 1 cm	Super-numerary tine	Visible length difference between the two sides of the brow tines	Measurable difference from Trophy Register Control Group	Visible length difference between the two sides of main beams	Measurable difference of main beam from TRCG	Absence of antlers or aberrant antler beams	Proximal surface pitting	Deformity	Shortening more than physiological	Widening more than physiological	Fistula	Free casting plane	More than 50 % is in the level or below of the skull	Pitting on the skull surface	Spongy remodeling of the skull	Inter-osseous suture opening	Fistula	Cortical bones separation	Pedicle dislocation
CC 1	3	R	0	1	1	1	1	1	1	NA	0	1	1	1	1	0	0	0	1	0	0	0	0	0
		L	0	0	1	0	1	1	1	NA	0	1	0	0	0	0	0	0	0	0	1	0	0	0
CC 2	4	R	0	0	1	1	NI	1	1	NA	0	0	0	0	0	0	0	0	0	0	1	0	0	0
		L	NI	NI	NI	NI	NI	NI	1	NA	1	1	0	0	0	0	1	0	1	0	1	0	0	0
CC 3	5	R	0	0	1	1	NI	NA	NI	NA	0	0	0	0	0	0	0	0	0	0	1	0	0	0
		L	NI	NI	NI	NI	NI	NA	NI	NA	1	1	0	1	0	0	1	0	1	0	1	0	0	0
CC 4	6	R	1	0	0	1	1	1	1	NA	0	1	0	0	0	0	0	0	0	0	1	0	0	0
		L	0	0	0	1	1	1	1	NA	1***	1	0	1	1	0	1***	0	1	0	1	0	0	0	***broke out during the hunting
CC 5	7	R	0	0	0	0	0	NA	0	NA	1***	1	0	0	0	0	1***	1	1	1	1	0	0	1	***broke out during the hunting
		L	0	0	0	0	0	NA	0	NA	0	1	0	0	0	0	0	0	0	0	1	0	0	0
			1	1	3	5	4	5	6	0	4	8	1	3	2	0	4	1	5	1	9	0	0	1
		events	5/24			24/38						19/70							16/70
		%	21			63						27							23
				0: Normal
				1: Alteration
				NI: Not informative
				NA: Not assesed
				Frequent: 70-100%
				Moderately common: 30- 69%
				Rare: 0-29%

## Sheet: Table S3.
Morphological examination of aberrant red deer (Cervus elaphus, CE) trophies
	Age	Site	Rose			Antler						Pedicle							Skull						Comment
			1	2	3	1	2	2.1	3	3.1	4	1	2	3	4	5	6	7	1	2	3	4	5	6
			Rose granularity discontinuity less than 1 cm	Rose deformity	Rose granularity discontinuity more than 1 cm	Super-numerary tine	Visible length difference between the two sides of the brow tines	Measurable difference from Trophy Register Control Group	Visible length difference between the two sides of main beams	Measurable difference of main beam from TRCG	Absence of antlers or aberrant antler beams	Proximal surface pitting	Deformity	Shortening more than physiological	Widening more than physiological	Fistula	Free casting plane	More than 50 % is in the level or below of the skull	Pitting on the skull surface	Spongy remodeling of the skull	Inter-osseous suture opening	Fistula	Cortical bones separation	Pedicle dislocation
CE 1	3	R	0	0	0	0	0	NA	1	NA	0	1	0	0	0	0	(1)	(1)	1	1	0	0	1	0	broke out during hunting
		L	0	0	0	0	0	NA	1	NA	0	1	0	0	0	0	0	0	0	0	0	0	0	0
CE 2	5-6	R	0	1	0	1	1	1	1	1	1	1	0	1	0	0	0	0	1	1	0	0	0	0
		L	0	1	1	0	1	1	1	1	0	1	0	1	0	1	0	0	1	1	0	1	0	0
CE3	6-7	R	0	0	0	0	1	NA	1	NA	0	0	0	0	0	0	0	0	1	0	0	0	0	0
		L	NI	NI	NI	1	1	NA	1	NA	1	NI	1	1	1	NI	1	1	1	1	1	0	1	0
			0	2	1	2	4	2	6	2	2	4	1	3	1	1	1	1	5	4	1	1	2	0
		events	3/18			18/36						11/28							13/28
		%	17			50						39							46
			0: Normal
			1: Alteration
			NI: Not informative
			NA: Not assessed
			Frequent: 70-100%
			Moderately common: 30- 69%
			Rare: 0-29%

## Sheet: Table S4.
Deer.number	Health	Age	Brow tine (mm)	Main beam (mm)	Side	R1	R2	R3	A1	A2	A2.1	A3	A3.1	A4	P1	P2	P3	P4	P5	P6	P7	S1	S2	S3	S4	S5	S6
S1	Sick	9	0	457	Right	0	1	1	1	1	1	1	1	1	1	1	1	1	1	1	0	1	1	1	1	1	1
S1	Sick	9	169	622	Left	0	0	1	1	1	0	1	1	0	1	0	1	1	1	1	0	1	1	1	1	0	0
S2	Sick	7	184	444	Right	0	1	1	1	1	1	1	1	0	1	1	1	1	1	1	0	1	1	0	1	0	1
S2	Sick	7	150	560	Left	0	0	0	0	1	0	1	1	0	1	0	0	0	0	1	0	0	1	0	0	0	0
S3	Sick	10	192	0	Right	0	0	0	0	1	1	1	1	1	NA	1	1	1	0	1	1	1	1	1	0	0	1
S3	Sick	10	213	699	Left	0	0	0	0	1	0	1	0	0	1	0	1	1	0	0	0	1	0	1	0	0	0
S4	Sick	7	174	938	Right	0	0	0	0	1	0	1	0	0	1	0	0	0	0	0	0	0	0	0	0	0	0
S4	Sick	7	322	67	Left	0	1	1	1	1	1	1	1	1	1	1	1	1	1	0	0	1	0	1	1	0	0
S5	Sick	7	278	0	Right	0	1	1	0	0	1	1	1	1	1	1	1	1	1	1	0	1	1	0	1	0	1
S5	Sick	7	226	779	Left	0	0	0	0	0	0	0	0	0	0	0	0	0	0	0	0	1	0	1	0	0	0
S6	Sick	9	241	434	Right	0	1	1	1	1	1	0	1	0	1	1	1	1	0	0	0	1	1	0	0	1	1
S6	Sick	9	165	393	Left	0	1	1	1	1	1	0	1	0	1	1	1	1	0	0	0	1	1	0	0	0	0
S7	Sick	8	161	114	Right	0	1	1	0	1	1	1	1	1	1	1	1	1	0	0	0	1	0	0	1	1	0
S7	Sick	8	170	613	Left	0	0	0	0	1	0	1	1	0	1	1	1	1	0	0	0	1	0	0	0	0	0
S8	Sick	9	250	553	Right	0	0	0	1	1	1	1	1	0	1	0	0	0	0	0	0	1	0	0	0	0	0
S8	Sick	9	324	306	Left	0	1	1	1	1	1	1	1	1	1	1	1	1	0	0	0	1	0	0	0	0	0
S9	Sick	8	310	29	Right	0	1	1	0	1	1	1	1	1	1	1	1	1	0	0	0	1	0	0	0	0	0
S9	Sick	8	206	782	Left	0	0	0	0	1	0	1	0	0	1	0	0	0	0	0	0	1	0	0	0	0	0
S10	Sick	8	235	638	Right	1	0	0	0	1	0	1	1	0	1	0	0	0	0	0	0	0	0	0	0	0	0
S10	Sick	8	272	61	Left	0	1	1	0	1	1	1	1	1	1	1	1	1	1	0	0	1	0	1	1	1	0
S11	Sick	7	0	0	Right	NA	NA	NA	NA	NA	1	NA	1	1	NA	1	1	1	0	1	1	0	0	0	0	0	1
S11	Sick	7	235	445	Left	0	0	0	0	NA	1	NA	1	0	1	0	0	0	0	0	0	0	0	0	0	0	0
S12	Sick	8	0	0	Right	0	1	1	0	1	1	0	1	1	1	1	1	1	0	0	0	1	1	0	0	0	0
S12	Sick	8	298	421	Left	0	1	1	0	1	1	0	1	0	1	1	1	1	0	0	0	1	0	0	0	0	0
S13	Sick	10	176	116	Right	0	1	1	0	1	1	1	1	1	1	1	1	1	0	1	1	1	1	0	0	1	1
S13	Sick	10	280	600	Left	0	0	0	0	1	0	1	1	0	1	0	0	0	0	0	0	0	0	0	0	0	0
S14	Sick	12	55	659	Right	0	1	1	0	1	0	1	1	0	1	1	1	1	0	0	0	1	0	0	0	0	0
S14	Sick	12	169	506	Left	0	1	1	0	1	1	1	1	0	1	1	1	1	0	0	0	1	1	0	0	0	1
S15	Sick	9	0	0	Right	NA	NA	NA	NA	NA	1	NA	1	1	NA	1	1	1	0	1	1	1	1	0	0	0	1
S15	Sick	9	251	656	Left	0	0	0	0	1	0	1	1	0	1	0	0	0	0	0	0	0	0	0	0	0	0
S16	Sick	8	185	564	Right	0	0	0	0	0	1	1	1	0	1	0	0	0	0	0	0	1	0	0	0	0	0
S16	Sick	8	162	76	Left	0	0	1	0	0	1	1	1	1	1	1	1	1	1	0	0	1	0	0	0	0	0
S17	Sick	10	222	782	Right	0	0	1	0	1	0	0	0	0	1	0	0	0	0	0	0	1	0	0	0	0	0
S17	Sick	10	0	529	Left	0	1	1	0	1	1	0	1	1	1	1	1	1	0	0	0	1	0	0	0	0	1
S18	Sick	10	237	430	Right	0	1	1	0	1	1	1	1	0	1	1	1	1	1	0	0	1	0	0	0	0	1
S18	Sick	10	152	447	Left	0	0	0	0	1	1	1	1	1	1	0	0	0	0	0	0	0	0	0	0	0	0
S19	Sick	9	228	603	Right	1	0	0	0	0	0	1	1	0	1	0	0	0	0	0	0	1	0	0	0	0	0
S19	Sick	9	232	295	Left	0	1	1	1	0	1	1	1	0	1	1	1	1	0	0	0	0	0	0	0	0	0
S20	Sick	9	235	21	Right	0	1	1	0	0	1	NA	1	1	1	0	0	0	0	0	0	1	1	1	0	0	0
S20	Sick	9	240	737	Left	1	0	0	0	0	0	NA	0	0	1	0	0	0	0	0	0	1	1	1	0	0	0
S21	Sick	7	186	711	Right	0	0	0	0	0	0	1	0	0	1	0	0	0	0	0	0	0	0	1	0	0	0
S21	Sick	7	178	0	Left	0	1	1	0	0	1	1	1	1	1	1	1	0	0	0	0	0	0	0	0	0	0
S22	Sick	10	145	522	Right	0	0	0	0	1	1	1	1	0	1	0	0	0	0	0	0	1	0	0	0	0	0
S22	Sick	10	78	75	Left	0	1	1	0	1	1	1	1	1	1	1	1	1	0	1	0	1	0	0	0	1	0
S23	Sick	8	161	0	Right	1	0	0	0	1	1	1	1	0	1	0	1	1	0	0	0	1	0	0	0	0	0
S23	Sick	8	0	0	Left	0	0	0	1	1	1	1	1	0	1	0	0	0	0	0	0	1	0	0	0	0	1
S24	Sick	11	192	515	Right	0	1	1	1	1	1	1	1	NA	1	1	1	1	0	1	0	1	1	0	0	0	0
S24	Sick	11	132	105	Left	0	1	1	0	1	1	1	1	NA	1	1	1	1	0	0	0	1	1	0	0	1	1
S26	Sick	11	192	90	Right	0	1	1	1	1	1	1	1	1	1	1	1	1	0	1	0	1	1	0	0	0	0
S26	Sick	11	132	39	Left	0	1	1	0	1	1	1	1	1	1	1	1	1	0	0	0	1	1	0	0	1	1
S26	Sick	7	0	0	Right	NA	NA	NA	NA	NA	1	NA	1	1	NA	1	1	1	0	1	1	1	1	1	0	0	1
S26	Sick	7	221	431	Left	0	1	1	1	1	1	1	1	0	1	1	1	1	0	0	0	1	0	0	0	1	1
S27	Sick	5	0	0	Right	NA	NA	NA	NA	NA	1	NA	1	1	1	1	1	1	0	1	1	1	0	0	0	1	0
S27	Sick	5	134	391	Left	0	0	0	0	1	1	0	1	0	0	0	0	0	0	0	0	0	0	0	0	0	0
S28	Sick	7	129	520	Right	0	1	1	0	1	1	1	1	0	1	1	1	1	1	0	0	0	0	1	0	0	0
S28	Sick	7	0	156	Left	0	1	1	0	1	1	1	1	1	1	1	1	1	0	1	0	1	1	1	0	0	1
S29	Sick	5	180	602	Right	0	1	1	1	1	0	0	1	0	1	1	0	1	0	0	0	0	0	0	0	0	0
S29	Sick	5	270	469	Left	0	1	1	1	1	1	0	1	0	1	1	0	1	0	0	0	1	0	0	0	0	0
S30	Sick	6	0	429	Right	0	1	1	0	1	1	0	1	0	1	1	1	1	0	1	0	1	1	0	0	1	0
S30	Sick	6	0	379	Left	0	1	1	0	1	1	0	1	0	1	1	1	1	0	1	0	1	0	0	0	1	0
S31	Sick	9	95	348	Right	0	0	0	1	1	1	1	1	0	1	1	1	1	0	0	0	1	1	0	0	1	1
S31	Sick	9	163	555	Left	0	1	1	1	1	1	1	1	0	1	1	1	1	0	0	0	1	1	0	0	1	0
S32	Sick	6	140	656	Right	0	0	0	0	1	0	1	1	0	0	0	0	0	0	0	0	0	0	0	0	0	0
S32	Sick	6	0	32	Left	0	1	1	0	1	1	1	1	1	1	1	1	1	1	1	1	1	1	1	1	1	0
S33	Sick	9	0	373	Right	0	1	1	0	1	1	1	1	1	1	1	1	1	1	0	0	1	1	1	0	0	1
S33	Sick	9	233	569	Left	0	0	0	1	1	1	1	1	0	1	0	0	0	0	0	0	1	0	0	0	0	0
S34	Sick	5	0	323	Right	0	1	1	0	1	1	1	1	1	1	1	1	1	1	1	0	0	0	0	0	0	0
S34	Sick	5	250	463	Left	0	0	0	0	1	1	1	1	0	1	0	0	0	0	0	0	0	0	0	0	0	0
S35	Sick	7	130	488	Right	0	1	1	0	1	1	0	1	0	1	1	1	1	0	0	0	0	0	0	0	0	1
S35	Sick	7	85	639	Left	0	1	1	1	1	0	0	1	0	1	1	1	1	0	0	0	0	0	0	0	0	1
S36	Sick	5	139	625	Right	0	1	1	1	1	0	1	1	0	1	1	1	1	0	0	0	1	0	0	0	0	1
S36	Sick	5	263	456	Left	1	0	0	1	1	1	1	1	0	1	0	0	0	0	0	0	0	0	0	0	0	0
S37	Sick	4	175	429.236	Right	0	1	1	0	1	1	1	1	1	1	1	0	0	0	0	0	0	0	0	0	1	0
S37	Sick	4	170	485	Left	1	0	0	1	1	1	1	1	0	0	0	0	0	0	0	0	0	0	0	0	0	0
S38	Sick	6	258	567	Right	0	0	0	0	0	0	0	1	0	0	0	0	0	0	0	0	0	0	0	0	0	0
S38	Sick	6	0	486	Left	0	0	0	0	1	1	1	1	1	1	0	1	1	0	0	0	0	0	0	0	0	0
S39	Sick	4	150	288	Right	0	0	1	1	1	1	0	1	0	0	0	0	0	0	0	0	0	0	0	0	0	0
S39	Sick	4	62	300	Left	0	0	0	0	0	1	0	1	0	0	0	0	0	0	0	0	0	0	0	0	0	0
S40	Sick	8	270	763	Right	0	0	0	0	0	0	0	0	0	1	0	0	0	0	0	0	0	0	0	0	0	0
S40	Sick	8	0	492	Left	NA	NA	NA	NA	NA	1	NA	1	1	NA	1	1	1	0	1	1	0	1	1	1	1	1
S48	Sick	5	0	436	Right	0	1	1	0	1	1	NA	1	1	1	1	1	1	1	1	1	1	0	0	0	1	0
S48	Sick	5	0	0	Left	NA	NA	NA	NA	NA	1	NA	1	1	1	1	1	1	1	1	1	0	0	1	0	0	0
S49	Sick	11	0	490	Right	0	1	1	0	1	1	1	1	1	NA	1	1	1	NA	1	1	1	0	0	0	1	1
S49	Sick	11	0	0	Left	NA	NA	NA	NA	1	1	1	1	1	NA	1	1	1	NA	1	1	1	1	1	0	1	1
S51	Sick	8	0	88	Right	0	1	1	0	1	1	1	1	1	1	1	1	1	0	1	0	1	0	0	1	0	1
S51	Sick	8	0	458	Left	0	1	1	1	1	1	1	1	1	1	1	1	1	0	1	0	1	0	0	0	0	1
S50	Sick	7	0	43	Right	0	1	1	0	1	1	1	1	1	1	1	1	1	0	1	1	1	1	0	0	0	1
S50	Sick	7	196	481	Left	0	0	0	1	1	1	1	1	0	0	0	0	0	0	0	0	0	0	0	0	0	0
S45	Sick	5	160	0	Right	0	0	0	0	1	1	1	1	0	0	0	0	0	0	0	0	0	0	0	0	0	0
S45	Sick	5	0	581	Left	NA	NA	NA	NA	NA	0	NA	1	1	1	1	1	1	1	1	0	1	0	1	0	0	0
S42	Sick	11	134	159	Right	0	1	1	1	1	1	1	1	0	1	1	1	1	1	0	0	1	1	0	0	1	1
S42	Sick	11	204	440	Left	0	0	1	1	1	1	1	1	0	1	0	1	1	0	0	0	0	0	0	0	0	0
S47	Sick	6	210	544	Right	0	0	0	0	1	0	1	1	0	0	0	0	0	0	0	0	0	0	0	0	0	0
S47	Sick	6	0	0	Left	NA	NA	NA	NA	NA	1	NA	1	1	1	1	1	1	0	1	1	1	0	1	0	0	1
S43	Sick	7	204	0	Right	0	0	0	0	0	1	0	1	0	0	0	0	0	0	0	0	0	0	0	0	0	0
S43	Sick	7	236	0	Left	0	0	0	0	0	1	1	1	0	0	0	0	0	0	0	0	0	0	0	0	0	0
S41	Sick	8	315	19	Right	0	1	1	0	1	1	1	1	1	1	1	0	1	0	0	0	1	0	0	0	1	0
S41	Sick	8	270	188	Left	0	0	0	0	1	1	1	1	0	1	0	0	0	0	0	0	1	0	0	0	0	0
S46	Sick	5	203	586	Right	0	1	1	0	1	0	1	1	1	1	1	1	1	0	0	1	1	1	0	0	1	1
S46	Sick	5	169	0	Left	0	0	0	0	1	1	1	1	0	0	0	0	0	0	0	0	0	0	0	0	0	0
H1	Healthy	11	220	703	Right	0	0	0	0	0	0	0	0	0	0	0	0	0	0	0	0	0	0	0	0	0	0
H1	Healthy	11	140	724	Left	0	0	0	0	0	0	0	0	0	0	0	0	0	0	0	0	0	0	0	0	0	0
H2	Healthy	9	260	678	Right	0	0	0	0	0	0	0	0	0	0	0	0	0	0	0	0	0	0	0	0	0	0
H2	Healthy	9	231	687	Left	0	0	0	0	0	0	0	0	0	0	0	0	0	0	0	0	0	0	0	0	0	0
H3	Healthy	9	210	650	Right	0	0	0	0	0	0	0	0	0	0	0	0	0	0	0	0	0	0	0	0	0	0
H3	Healthy	9	200	640	Left	0	0	0	0	0	0	0	0	0	0	0	0	0	0	0	0	0	0	0	0	0	0
H4	Healthy	13	198	737	Right	1	1	0	0	1	0	0	0	0	0	0	0	0	0	0	0	1	0	0	0	0	0
H4	Healthy	13	123	640	Left	1	0	0	0	0	0	0	0	0	0	0	0	0	0	0	0	1	0	0	0	0	0
H5	Healthy	8	195	716	Right	0	0	0	0	0	0	0	0	0	0	0	0	0	0	0	0	0	0	0	0	0	0
H5	Healthy	8	219	646	Left	0	1	0	0	0	0	0	0	0	0	0	0	0	0	0	0	0	0	0	0	0	0
H6	Healthy	8	226	647	Right	0	0	0	0	0	0	0	0	0	0	0	0	0	0	0	0	0	0	0	0	0	0
H6	Healthy	8	275	685	Left	0	0	0	0	0	0	0	0	0	0	0	0	0	0	0	0	0	0	0	0	0	0
H7	Healthy	11	210	761	Right	0	1	0	0	0	0	0	0	0	0	0	0	0	0	0	0	0	0	0	0	0	0
H7	Healthy	11	247	744	Left	0	1	0	0	0	0	0	0	0	0	0	0	0	0	0	0	0	0	0	0	0	0
H8	Healthy	9	255	645	Right	0	0	0	0	0	0	0	0	0	0	0	0	0	0	0	0	0	0	0	0	0	0
H8	Healthy	9	262	675	Left	0	0	0	0	0	0	0	0	0	0	0	0	0	0	0	0	0	0	0	0	0	0
H9	Healthy	9	267	708	Right	0	0	0	0	0	0	0	0	0	0	0	0	0	0	0	0	0	0	0	0	0	0
H9	Healthy	9	231	684	Left	0	0	0	0	0	0	0	0	0	0	0	0	0	0	0	0	0	0	0	0	0	0
H10	Healthy	8	275	694	Right	0	1	0	0	0	0	0	0	0	0	0	0	0	0	0	0	0	0	0	0	0	0
H10	Healthy	8	233	655	Left	0	0	0	0	0	0	0	0	0	0	0	0	0	0	0	0	0	0	0	0	0	0
H11	Healthy	12	227	622	Right	0	0	0	0	0	0	0	0	0	0	0	0	0	0	0	0	0	0	0	0	0	0
H11	Healthy	12	233	690	Left	0	0	0	0	0	0	0	0	0	0	0	0	0	0	0	0	0	0	0	0	0	0
H12	Healthy	10	268	686	Right	0	0	0	0	0	0	0	0	0	0	0	0	0	0	0	0	0	0	0	0	0	0
H12	Healthy	10	255	698	Left	0	0	0	0	0	0	0	0	0	0	0	0	0	0	0	0	0	0	0	0	0	0
H13	Healthy	8	226	753	Right	0	0	0	0	0	0	0	0	0	0	0	0	0	0	0	0	0	0	0	0	0	0
H13	Healthy	8	230	715	Left	0	0	0	0	0	0	0	0	0	0	0	0	0	0	0	0	0	0	0	0	0	0
H14	Healthy	13	253	596	Right	0	1	0	0	0	1	0	0	0	0	0	0	0	0	0	0	0	1	0	0	0	0
H14	Healthy	13	220	594	Left	0	0	0	0	0	0	0	0	0	0	0	0	0	0	0	0	0	1	0	0	0	0
H15	Healthy	5	211	590	Right	0	0	0	0	0	0	0	0	0	0	0	0	0	0	0	0	0	0	0	0	0	0
H15	Healthy	5	247	628	Left	0	0	0	0	0	0	0	0	0	0	0	0	0	0	0	0	0	0	0	0	0	0
H16	Healthy	12	262	691	Right	0	0	0	0	0	0	0	0	0	0	0	0	0	0	0	0	0	0	0	0	0	0
H16	Healthy	12	262	783	Left	0	0	0	0	0	0	0	0	0	0	0	0	0	0	0	0	0	0	0	0	0	0
H17	Healthy	13	198	737	Right	0	0	0	0	0	0	0	0	0	0	0	0	0	0	0	0	0	0	0	0	0	0
H17	Healthy	13	123	640	Left	0	0	0	0	0	0	0	0	0	0	0	0	0	0	0	0	0	0	0	0	0	0
H18	Healthy	3	171	595	Right	0	0	0	0	0	0	0	0	0	0	0	0	0	0	0	0	0	0	0	0	0	0
H18	Healthy	3	161	565	Left	0	0	0	0	0	0	0	1	0	0	0	0	0	0	0	0	0	0	0	0	0	0
H19	Healthy	3	182	620	Right	0	0	0	0	0	0	0	0	0	0	0	0	0	0	0	0	0	0	0	0	0	0
H19	Healthy	3	210	628	Left	0	0	0	0	0	0	0	0	0	0	0	0	0	0	0	0	0	0	0	0	0	0
H20	Healthy	3	183	590	Right	0	0	0	0	0	0	0	0	0	0	0	0	0	0	0	0	0	0	0	0	1	0
H20	Healthy	3	198	595	Left	0	0	0	0	0	0	0	0	0	0	0	0	0	0	0	0	0	0	0	0	0	0
H21	Healthy	11	231	798	Right	0	0	0	0	0	0	0	0	0	0	0	0	0	0	0	0	0	0	0	0	0	0
H21	Healthy	11	211	793	Left	0	0	0	0	0	0	0	0	0	0	0	0	0	0	0	0	0	0	0	0	0	0
H22	Healthy	10	213	735	Right	0	0	0	0	0	0	0	0	0	0	0	0	0	0	0	0	0	0	0	0	0	0
H22	Healthy	10	241	748	Left	0	0	0	0	0	0	0	0	0	0	0	0	0	0	0	0	0	0	0	0	0	0
H23	Healthy	10	259	628	Right	0	0	0	0	0	0	0	0	0	0	0	0	0	0	0	0	0	0	0	0	0	0
H23	Healthy	10	225	693	Left	0	0	0	0	0	0	0	0	0	0	0	0	0	0	0	0	0	0	0	0	0	0
H24	Healthy	11	256	804	Right	0	0	0	0	0	0	0	0	0	0	0	0	0	0	0	0	0	0	0	0	0	0
H24	Healthy	11	262	788	Left	0	0	0	0	0	0	0	0	0	0	0	0	0	0	0	0	0	0	0	0	0	0
					sum healthy left	1	2	0	0	0	0	0	1	0	0	0	0	0	0	0	0	1	1	0	0	0	0
					sum healthy right	1	4	0	0	1	1	0	0	0	0	0	0	0	0	0	0	1	1	0	0	1	0
					percent healthy left	4.2	8.3	0	0	0	0	0	4.2	0	0	0	0	0	0	0	0	4.2	4.2	0	0	0	0
					percent healthy right	4.2	16.7	0	0	4.2	4.2	0	0	0	0	0	0	0	0	0	0	4.2	4.2	0	0	4.2	0
					sum sick left	3	20	23	16	38	39	35	46	18	41	27	30	30	7	12	5	30	12	13	5	10	12
					sum sick right	3	28	30	11	38	37	34	46	22	39	33	31	33	9	17	10	34	18	7	5	13	19
					percent sick left	6	40	46	32	76	78	70	92	36	82	54	60	60	14	24	10	60	24	26	10	20	24
					percent sick right	6	56	60	22	76	74	68	92	44	78	66	62	66	18	34	20	68	36	14	10	26	38
					p value left	1	0.0117925	0.000188404	0.00467433	4.23e-09	1.52e-09	6.77e-08	1.35e-12	0.00200475	1.62e-10	2.05e-05	3.04e-06	3.04e-06	0.133061	0.0223047	0.267141	1.67e-05	0.0763126	0.0153061	0.267141	0.0462996	0.0223047
					p value right	1	0.00321333	3.04e-06	0.0322471	2.94e-08	7.53e-08	1.56e-07	1.55e-13	0.000312268	1.52e-09	3.45e-07	1.52e-06	3.45e-07	0.0660906	0.0030801	0.0462996	9.59e-07	0.00804332	0.133061	0.267141	0.0538766	0.00128771
					percent sick (both sides)	6	48	53	27	76	76	69	92	40	80	60	61	63	16	29	15	64	30	20	10	23	31
					percent healthy (both sides)	4.2	12.5	0	0	2.1	2.1	0	2.1	0	0	0	0	0	0	0	0	4.2	4.2	0	0	2.1	0
					p value (both sides)	0.941443	5.89e-05	9.82e-10	0.000173959	1.58e-16	1.58e-16	1.35e-14	2.12e-25	8.15e-07	3.08e-19	1.2e-11	6.02e-12	1.46e-12	0.008009	8.16e-05	0.0110968	2.41e-11	0.000777996	0.00210608	0.0549722	0.00275813	3.74e-05

## Sheet: Table S5.
Groups	Healthy			Pedunculitis Chronica Deformans (PCD)
Pedicle diameters	D	d	Difference	D	d	Difference
Unit of measure	mm	mm	mm	mm	mm	mm
1	47	44	3	56	49	7
2	43	42	1	41	46	5
3	41	35	6	51	41	10
4	39	38	1	45	54	9
5	45	42	3	51	46	5
6	34	32	2	55	44	11
7	41	38	3	56	58	2
8	37	32	5	50	32	18
9	43	39	4	57	61	4
10	44	41	3	60	56	4
11	44	40	4	54	48	6
12	44	39	5	58	55	3
13	37	36	1	47	43	4
14	36	34	2	65	46	19
15	43	41	2	53	41	12
16	46	45	1	45	49	4
17	41	38	3	54	47	7
18	47	45	2	47	45	2
19	41	38	3	53	42	11
20	37	33	4	42	38	4
21	43	37	6	59	45	14
22	38	32	6	56	52	4
23	49	47	2	61	53	8
24	40	37	3	134	36	98
25	44	38	6	61	49	12
26	39	38	1	51	51	0
27	37	37	0	64	65	1
28	42	37	5	63	45	18
29	37	33	4	-	-	-
30	37	34	3	-	-	-
31	37	36	1	-	-	-
32	36	36	0	-	-	-
33	37	35	2	-	-	-
34	36	34	2	-	-	-
35	42	34	8	-	-	-
36	49	47	2	-	-	-
37	60	45	15	-	-	-
38	37	33	4	-	-	-
39	42	39	3	-	-	-
40	42	39	3	-	-	-
41	47	46	1	-	-	-
42	48	47	1	-	-	-
43	47	43	4	-	-	-
44	48	47	1	-	-	-
45	47	46	1	-	-	-
46	47	43	4	-	-	-
47	51	50	1	-	-	-
48	34	30	4	-	-	-
49	54	43	11	-	-	-
50	48	46	2	-	-	-
51	44	42	2	-	-	-
52	49	45	4	-	-	-
53	52	51	1	-	-	-
54	49	48	1	-	-	-
55	52	47	5	-	-	-
56	47	44	3	-	-	-
57	50	42	8	-	-	-
58	46	42	4	-	-	-
59	53	52	1	-	-	-
60	52	47	5	-	-	-
61	48	45	3	-	-	-
62	47	45	2	-	-	-
63	51	50	1	-	-	-
64	50	46	4	-	-	-
65	49	46	3	-	-	-
66	49	48	1	-	-	-
Sum	2908	2706	-	1859	1337	-
Avarage	44	41	-	66.4	47.7	-
Avarage difference	-	-	3.1212	-	-	10.7857
